# Supplementary material for: Leishmanicidal and fungicidal activity of lipases obtained from endophytic fungi extracts
Source: PLoS One. 2018 Jun 18;13(6):e0196796. doi: 10.1371/journal.pone.0196796 (PMC6005525; doi:10.1371/journal.pone.0196796)
Supplement: S1 Table — (XLSX) [file pone.0196796.s003.xlsx]

## Sheet: Plan1
S3 Table. The potential lipolytic activity at plate assay expressed as Enzymatic Index
Fungi	Fungi growth analysis				Crude extract analysis
	T20	T80	K	W	T20	T80	K	W
A	1,55 ± 0,11	1,68 ± 0,12	1,72 ± 0,09	1,99 ± 0,80	3,23 ± 0,18	12,36 ± 4,45	13,04 ± 3,15	1,40 ± 0,13
B	1,28 ± 0,20	1,77 ± 0,20	2,48 ± 0,48	1,80 ± 0,16	2,58 ± 0,40	18,46 ± 3,94	5,10 ± 0,18	1,63 ± 0,04
C	1,21 ± 0,10	1,79 ± 0,21	1,42 ± 0,10	1,94 ± 0,16	3,11 ± 0,86	13,92 ± 2,01	10,92 ± 4,24	4,34 ± 0,52
D	1,26 ± 0,21	1,65 ± 0,11	1,84 ± 0,19	1,79 ± 0,25	2,99 ± 0,18	22,73 ± 0,40	5,45 ± 1,71	2,35 ± 0,72
